# Supplementary material for: Dapsone Alters Phenotypical and Functional Properties of Human Neutrophils In Vitro
Source: Molecules. 2024 Dec 30;30(1):113. doi: 10.3390/molecules30010113 (PMC11722540; doi:10.3390/molecules30010113)
Supplement: Supplementary file 1 [file molecules-30-00113-s001.zip]

Archive with 1 entries (1 files):
- molecules-3265715-supplementary.pdf
